# Supplementary material for: Generalization and Maintenance of Prosocial Skills: A Literature Review of Strategies and Tactics
Source: Behav Sci (Basel). 2026 Jun 17;16(6):1013. doi: 10.3390/bs16061013 (PMC13295350; doi:10.3390/bs16061013)
Supplement: Supplementary file 1 [file behavsci-16-01013-s001.zip]

Archive with 1 entries (1 files):
- behavsci-4253466-supplementary.pdf
